# Supplementary material for: Human Stem Cell-Derived GABAergic Interneurons Establish Efferent Synapses onto Host Neurons in Rat Epileptic Hippocampus and Inhibit Spontaneous Recurrent Seizures
Source: Int J Mol Sci. 2021 Dec 8;22(24):13243. doi: 10.3390/ijms222413243 (PMC8705828; doi:10.3390/ijms222413243)
Supplement: Supplementary file 1 [file ijms-22-13243-s001.zip]

Archive with 4 entries (3 files):
- Supplementary/
- Supplementary/Supplementary Materials.pdf
- Supplementary/Video S1.mp4
- Supplementary/Video S2.mp4
